# Supplementary material for: Uncovering yield-related traits loci in Chinese wheat landraces using GWAS
Source: Front Plant Sci. 2026 Jun 15;17:1838087. doi: 10.3389/fpls.2026.1838087 (PMC13311083; doi:10.3389/fpls.2026.1838087)
Supplement: Supplementary file 10 [file Table1.xlsx]

## Sheet: Table S1
Table S1. Phenotypic data for 376 local wheat germplasm from Gansu.
Taxa	Variety name	22QS_SLa	23QS_SL	24LZ_SL	24QS_SL	25QS_SL	22QS_SNS	23QS_SNS	24LZ_SNS	24QS_SNS	25QS_SNS	22QS_GNS	23QS_GNS	24LZ_GNS	24QS_GNS	25QS_GNS	22QS_TKW	23QS_TKW	24LZ_TKW	24QS_TKW	25QS_TKW	TKW_BLUE	SL_BLUE	SNS_BLUE	GNS_BLUE
Z1	Bailanmai	9	10	11.07	9.97	9.83	18.33	18.33	17	18	14.67	45.6	30.05	51.4	33.44	25.11	35.98	31.1	38.87	36.81	36.39	34.75	10	17.38	35.78
Z2	Baimangmai	9.73	8.83	9.37	9.83	6.33	16.67	16	13	19.33	13	34.95	20.65	35.93	34.67	NA	36.6	26.42	38.2	33.59	27.49	31.38	8.85	15.71	29.36
Z3	Baimangzi	11.5	9.93	10.5	8.27	9.83	18	15.67	15.33	14.33	16.33	32	22.85	34.27	27.89	19.9	38.89	34.73	37.61	42.07	39.8	37.54	10.03	16.04	26.04
Z4	Baiyumai	8.9	8.27	10.1	8.37	10.17	14.5	14.33	15.67	13	18.33	20.2	22.9	34.07	24.67	19.8	22.15	32.79	36.75	40.41	33.2	31.98	9.19	15.28	22.99
Z5	Bingtangmai	NA	8.57	9.17	7.43	8.33	NA	20.33	NA	18.67	24.33	48.73	39.95	NA	32.44	49.1	16.34	34.98	31.49	49.55	34.8	32.35	8.52	20.93	42.56
Z6	Dingxihongmai	11.73	9.53	8.23	8.8	8.5	17.33	20.67	15	19	18	46.93	22.25	29.8	34.44	30.2	30.7	28.83	31.88	36.74	34.6	31.47	9.39	18.11	31.38
Z7	Dingxilanmai	9.5	10.4	10	10.8	10.67	18.33	23.33	17	21.67	22.33	55.4	45	59.87	48.11	44.4	NA	39.9	NA	43.03	49.68	43.37	10.3	20.64	49.21
Z8	Duanhongmangmai	7.5	7.33	6.9	6.9	7.67	22	20.33	18	20	20.67	59.52	36.2	49.87	44.89	41.45	29.01	29.13	30.78	29.9	27.14	28.11	7.29	20.31	45.04
Z9	Ermangmai	11.5	9.83	9.43	8.43	8.83	15.33	16.33	14	13.67	15.33	30.27	31.85	29.8	28.67	24.15	32.51	38.43	39.51	37.21	37.92	36.03	9.63	15.04	27.61
Z10	Gaomangmai	9.93	8.73	8.6	9.43	9.17	19	17.67	14.33	16.67	17	50.04	32.25	36.07	41.56	36.5	44.05	33.6	44.31	45.88	45.08	41.5	9.2	17.04	37.94
Z11	Heshangtou	11.85	11.13	10.77	9.77	10.33	17.5	17.33	14.33	13.67	16	26.93	21.9	33.87	27.44	29.45	39.73	32.95	45.37	47.04	42.92	40.52	10.8	15.88	26.58
Z12	Hongqimai	9.9	8.4	9.9	10.57	10.5	14.67	14	14.67	16.67	16	23.1	24.85	26.67	30.67	NA	38.53	39.34	43.25	46.99	47.8	42.1	9.88	15.31	24.13
Z13	Jiutouniu	NA	8.3	8.83	8.77	9	NA	NA	NA	18	23	49.33	33.9	NA	22.11	43.3	24.01	38.45	NA	38.29	45.12	36.47	8.87	20.15	37.16
Z14	Juanmangheshangtou	10.07	8.77	9.4	9.4	8	18.67	17.67	15	16.67	12	29.92	25	34	28	23	28.62	31.9	36.61	43.81	22.17	31.54	9.15	16.11	26.64
Z15	Laomangmai	11.5	9.57	9.9	10.57	7.83	18	16.67	15	19	15.67	30.95	21.65	37	26	25.05	37.03	34.71	44.04	42.86	33.79	37.4	9.9	16.98	26.79
Z16	Qinglanmai	10	9.33	9.03	11.03	8.73	16	16	13.33	18	15.33	29.35	17.65	35.07	35.56	22.2	43.9	37.37	48.9	38.91	32.03	39.14	9.65	15.84	26.62
Z17	Qingmangmai	8.57	10.33	10.17	9.3	8.83	13.67	16.33	15.33	15	15	31.85	27.75	32.47	25.33	23.75	40.36	25.41	42.34	NA	45.5	38.4	9.47	15.18	26.89
Z18	Yangqingke	9.77	10.5	9.07	9.87	9.67	19.67	21.67	18.33	21	21	58.75	42.1	60.13	59	40.35	15.97	27.21	NA	30.98	31.91	26.52	9.8	20.44	50.73
Z19	Yinglixiaomai	8.5	8.27	8.87	8.13	9	18	19.67	15.67	16	21.33	52.9	29.8	43.27	30.78	42	45.12	39.51	47.72	49.46	50.82	45.44	8.58	18.24	38.41
Z20	Changyaomai	13.83	10.73	9.83	8.93	11.5	18.33	17	14.67	14.67	18.33	27.6	24	30.4	26.78	23.25	35.81	32.33	42.06	49.92	41.58	39.26	10.99	16.71	25.06
Z21	Baimai	17.67	16.67	16.83	14.43	14.5	17.67	19.33	14	17.67	21.33	25	NA	30.13	30.56	23.7	NA	NA	NA	NA	NA	NA	16.05	18.11	24.29
Z22	Bolanxiaomai	16.9	15	15.33	12.87	13	15.33	15	17	15.33	20	18.7	18.25	32.67	27.56	21.15	NA	NA	NA	NA	NA	NA	14.65	16.64	22.32
Z23	Damai	9.77	9.83	10.03	9.67	7.1	17	18	15.67	18.33	12.67	40.15	32.9	33.2	32.22	23.05	33.86	28.3	40.2	37.66	36.93	34.31	9.31	16.44	30.96
Z24	Datoulanmai	9.8	9.67	11.43	10.9	7.17	21	19	21.33	21.33	16.33	37	25.35	44.87	39.56	19.75	35.88	23.55	40.3	41.26	36.21	34.36	9.82	19.91	31.96
Z25	Duanmai	11.3	11	9.6	10.17	8.83	18.33	20	16	18.33	20.33	33.75	31.9	43.8	32.89	36.95	28.9	23.06	36.16	40.24	39.48	32.49	10.21	18.71	34.52
Z26	Fangqitou	9.9	10.67	7.17	8.93	10.43	16	19.67	12.67	16	19	30	32.05	35.93	32.33	41.2	23.33	17.99	35.18	39.48	37.06	29.53	9.45	16.78	32.96
Z27	Gamai	11.33	10.73	12.97	10.47	10.5	14.67	18	18	17	18	45.64	29.8	39.73	22.89	30.15	30.81	30.6	39.61	40.83	27.66	32.82	11.23	17.24	32.3
Z28	Hechunmai	10.13	8.6	7.6	8.63	12.27	19.33	16.67	14	22.67	NA	54.67	18.78	34.4	33.89	39.25	25.76	17.93	37.58	46.98	49.59	34.49	9.47	18.62	34.86
Z29	Heshangtou	12.33	10.83	10.77	9.93	12.17	16.67	18.33	15	16	17	25.1	20.35	28.67	33.44	20.95	41.37	31.38	46.23	47.38	NA	40.77	11.23	16.71	24.36
Z30	Hezhoudamai	10.5	10.67	7.17	8.63	7.67	19.33	19.33	13.33	15.67	15	49.25	24.55	33.2	29.67	25	41.3	32.28	42.51	40.67	45.19	39.31	8.95	16.64	30.99
Z31	Heimangbaimai	10.83	9.5	8.07	9.27	9	19.33	22.67	21	23.67	21.67	41.3	45.3	48.5	54.33	37	NA	23.62	24.29	26.97	29.81	24.19	9.36	21.78	43.95
Z32	Hongdamang	9.35	7.43	9.67	9.37	7.6	16	13.33	14.67	16.67	13.67	42.8	16.3	40.13	33.33	17	39.21	26.78	39.05	35.27	22.75	31.53	8.71	14.98	28.57
Z33	Honglanmai	10.07	9.93	11.1	10.93	9.5	21	17.67	16.33	19.67	18	35.5	23.15	49.67	31.56	21.35	36.77	23.22	34.71	35.95	32.92	31.63	10.33	18.64	30.9
Z34	Hongmai	11.25	11.6	11.17	11.2	8.83	16	18	16	18.67	16	38.17	23.5	44.2	NA	31.6	23.69	16.77	27.39	NA	30.92	24.69	10.84	17.04	34.37
Z35	Huomai	11.77	10.93	11.1	11.6	10.33	14.67	16.33	14	16.67	16.33	23.33	16.4	42.47	35.78	28.2	18.19	NA	36.55	43.07	40.05	31.85	11.17	15.71	27.89
Z36	Jinhuangmai	10	10.83	9.93	10.73	12.93	15.33	17.33	14.33	16.33	19	23.85	22.35	26.67	38.33	20.4	21.66	29.89	41.3	NA	42.27	33.78	10.91	16.58	24.98
Z37	Lanxuanmai	9.63	9.83	10.27	9.37	11.33	16.67	20.67	17.67	19.33	19.33	28.09	26.5	NA	39.33	23.4	NA	29.89	32.51	41.44	37.22	33.28	10.11	18.84	29.33
Z38	Laoduanmang	5.9	4.8	4.7	5.4	4.77	15.33	18.33	16	17.33	17	16.25	19.1	33.2	33.78	26.85	23.75	18.64	42.11	42.89	42.38	32.87	5.14	16.91	24.49
Z39	Lvtutou	9.83	9.47	9.33	8.17	6.17	15.33	18	15.33	14.67	16.33	30.8	30	35.47	26.67	22.65	28.49	33.05	38.72	42.83	34.06	34.35	8.62	16.04	27.78
Z40	Sumai	7.1	10.13	9.97	9.8	9.17	16.67	16.33	16	14.67	16	32.23	31.7	35.8	37	NA	37.04	24.38	36.46	40.09	28.42	32.2	9.26	16.04	32
Z41	Tiebaomai	9.97	9.6	9.9	10.83	9.6	15.33	13.67	14.33	14.67	15	31.5	16.75	40.93	28.89	24.8	23.35	29.61	40.1	40.38	38.77	33.36	10.01	14.71	27.23
Z42	Tuguangtou	NA	6.87	9.07	7.9	7	NA	19.67	23.67	19.67	21.33	55.75	30.1	20	46.33	36.5	29.51	31.28	NA	34.24	27.07	30.52	7.85	21.09	36.4
Z43	Tumangqitoumai	8.1	7.8	NA	9.07	8.6	21.33	20.67	NA	24.33	23	46	41.15	NA	NA	48.75	29.15	24.97	NA	29.59	33.03	29.19	8.39	22.33	47.54
Z44	Tutoulanmai	8.47	7.27	7.83	8.5	9.33	18.67	14.67	15.67	17.67	20	26.45	17.95	36.33	26.89	28.95	39.91	31.28	35.61	43.14	42.12	37.33	8.31	17.44	25.97
Z45	Xiaomai	11.57	10	9.3	8.6	9	16.33	17.33	10.33	14.67	15.67	22.5	25.4	29.87	40.33	21.65	30.42	33.62	35.65	26.42	38.88	31.91	9.72	14.98	26.61
Z46	Yizhimai	11.33	9.33	9.83	NA	5.8	21.33	17.33	18.33	NA	14	35.8	20.55	41.33	25.56	NA	36.38	18.66	38.13	45.43	NA	33.83	9.07	17.75	28.62
Z47	Bailimang	7	6.73	6.3	NA	6	21	14.67	21.67	NA	21	23.61	40	47.67	NA	29.25	NA	NA	38.66	NA	36.43	33.77	6.51	19.58	35.13
Z48	Baimuxiban	6.03	5	6.3	5.23	5.17	17.33	19.33	19.33	19	20.67	25	17.3	40.73	30.89	25.95	27.38	23.87	39.18	42.45	32.89	32.07	5.57	19.24	26.63
Z49	Daheshangtou	14.6	11	11.53	10.77	10.83	18.5	17.67	15	17.67	15.33	33.33	20.95	32.13	32.22	24.1	39.33	31.72	47.49	46.62	43.91	40.73	11.77	16.94	27.21
Z50	Galiba	10.33	9	7.9	7.47	9.33	18	17.67	15.33	13.33	18.33	37.73	16.4	36.73	21.67	26.15	36.78	33.72	34.9	46.87	44	38.17	8.83	16.64	26.4
Z51	Heimangheshangtou	10.73	8.7	7.5	7.67	8.07	21.67	20	14	15.67	22	NA	44.1	45.27	37.78	34.65	NA	32.03	NA	37.21	47.24	37.99	8.56	18.78	38.99
Z52	Hongcuomai	5.9	4.63	5.1	5.2	NA	18	18.67	16.67	18.33	NA	30.8	19.15	47	29.11	NA	25.9	21.8	38.3	32.98	NA	28.92	5.23	18.37	29.33
Z53	Hongduanmang	10.47	9.73	11.63	10.1	8.83	15	16	16	16.33	16.33	25.8	18.65	44.8	31.44	16.35	37.21	27.88	46.25	43.22	34.03	36.64	10.18	16.04	26.07
Z54	Hongsuizi	6.57	6.1	6.87	6	6.67	18	18.67	20	18.33	21.33	23.73	NA	53.8	41	31.35	19.89	NA	38.85	41.08	30.32	29.92	6.47	19.38	34.41
Z55	Maosuizi	5.33	5	5.57	5.2	5.65	19.67	19.33	19	19.33	21.5	20.5	NA	54.53	38.33	39.8	NA	16.35	30.77	40.41	32.57	28.04	5.38	19.88	35.23
Z56	Mimai	12.5	10.67	11.23	10.43	11.83	18	18.33	16.67	15.33	19.67	31.75	17.7	36.73	34.44	28.25	22.98	25.51	38.64	43.48	30.33	31.1	11.36	17.71	28.43
Z57	Tutoumai	12.53	11.2	NA	11.7	8.9	18.67	17.67	NA	17	16.5	26.47	20.4	NA	29.89	NA	38.93	37.35	NA	48.7	37.38	40.59	11.08	17.46	24.9
Z58	Waibozi	NA	10	9	11.7	9.55	NA	18	13.67	21	20.5	NA	27.1	37.87	46.56	23	NA	27.56	35.18	42.84	33.14	32.7	10.2	18.29	32.17
Z59	Xiaohemai	NA	9.83	10.07	11.07	10.17	NA	17.33	15.67	16.67	18.67	NA	30.45	30.6	34.56	16.3	NA	33.09	39.26	34.82	31.53	32.69	10.42	17.09	26.52
Z60	Xiaoheshangtou	7.97	9.17	7.8	7.8	7	15.33	18	14	17.67	13.5	28.1	17.95	28.87	41	27.44	25.41	31.34	45.17	41.33	45.88	36.74	7.97	15.81	27.33
Z61	Xiaoqitoumai	NA	NA	10	NA	11.5	NA	NA	13.67	NA	17.5	NA	NA	33.13	NA	23.58	NA	NA	41.27	NA	37.57	35.65	10.82	15.23	26.03
Z62	Ziganzi	NA	8.07	10.3	9.03	8.75	NA	18.33	16.67	22	18.5	NA	19.1	42.53	38.22	28.3	NA	24.03	34.76	35.32	38.64	31.21	9.18	18.88	30.58
Z63	Hongbanmang	8.5	7.57	8.73	7.7	8.67	17	16.67	20.33	20.33	21.67	33.77	26.05	NA	37.56	35.05	33.21	30.48	NA	36.18	28.74	32.15	8.26	19.31	33.11
Z64	Huachibaimazha	6.83	6.97	9.63	7.07	8.4	13.33	14.33	19	17.33	20.33	33.33	23.5	60.4	33.78	21.45	27.89	22.21	26.66	27.73	30.25	25.86	7.81	16.98	33.15
Z65	Huanxianxiaoqingmang	6.43	5.6	6.67	5.9	6	15.33	16	17.67	17	18	37	30	29.8	36.67	27.75	28.24	26.82	25.17	28.67	32.69	27.24	6.15	16.91	30.9
Z66	Ningxianheshenglanhuamai	NA	NA	6.03	NA	7.6	NA	NA	21.33	NA	21.67	NA	NA	53	NA	40.6	NA	NA	25.07	NA	23.09	20.31	6.89	21.15	44.47
Z67	Ningxianshigushidatou	7.73	7.03	7.97	7.43	9.33	15.33	16.33	22	16.67	19.67	26.57	26.3	NA	31.11	17.78	32.25	22.62	NA	27.82	31.28	28.49	7.93	18.11	25.44
Z68	Qingyangbaijiantou	9.63	7.37	9	9.17	10	18	17.33	18.33	18	22.67	26.53	24.15	42.6	36	27.05	22.99	22.19	28.31	27.31	28.14	24.7	9.06	18.98	29.93
Z69	Qingyangbaiyuermai	7.27	7.17	5.8	7.77	10	15	16	15.33	16.67	21.67	24.33	19.6	NA	33.78	27.1	24.92	23.39	NA	29.14	31.38	27.21	7.63	17.04	26.2
Z70	Qingyanggaoloubaimangmai	7.77	8.2	8.8	8.47	8.17	17.67	18	20	15	21	30.5	29.8	32.67	37.44	34.45	44.08	32.3	NA	44.07	46.58	41.76	8.31	18.44	31.63
Z71	Qingyanglianfubai	10.73	8.25	9.4	9.23	9.33	20	17.5	18.67	17.67	17.67	34.3	27.25	45.6	37.89	28.85	33.79	18.81	22.37	25.04	22.69	23.46	9.42	18.41	33.44
Z72	Qingyangloulitang	10.37	7.33	10.17	7.73	7.07	19.67	16.33	21.67	16.33	19	38.83	21.85	52.13	24.22	17	21.48	24.62	22.69	39.59	22.32	25.06	8.56	18.71	29.46
Z73	Qingyangshanxibaimai	9.93	8.7	8.9	8.33	8.83	19	19	21.5	17.33	22	23.27	26.5	NA	37.78	31.2	39.17	NA	NA	28.12	26.76	29.68	8.97	19.88	29.69
Z74	Youmanghenanhong	7	6.03	7.03	6.07	6.77	15	17.67	23	14.67	21.67	41.93	32.15	NA	53.11	35.7	22.07	23.45	25.85	30.04	24.99	24.2	6.61	18.51	40.72
Z75	Zhenyuanbaimazha	8.1	6.77	9.5	7.57	8.17	16	16.33	20	15.67	21	27.63	23.15	NA	34.89	NA	26.41	22.42	NA	27.64	27.14	25.9	8.05	17.91	27.88
Z76	Zhengningcaihuangmai	7.27	6.1	7.25	7.53	7.33	13	14.67	19.5	16.67	19.33	33.97	21.3	49.6	32.44	19.9	27.61	24.41	28.53	32.84	29.4	27.47	7.12	16.74	30.1
Z77	Zhengninggongheesiniu	6.5	5.67	6.37	7.1	7.5	15.33	15.67	18.33	17	22	17.07	20.1	49	35	24.15	43.69	21.87	24.94	27.97	30.75	28.76	6.65	17.78	27.72
Z78	Zhengningwagouquanhongerben	7.23	5.57	7.53	7.47	6.5	17.67	15.67	21.67	16	18.33	40.4	24.45	NA	48.33	NA	25.88	24.91	NA	23.82	23.42	24.51	6.89	17.98	37.05
Z79	Baibanmang	10	NA	10	8.93	11.5	18.33	NA	17.67	16.33	21	NA	NA	38.73	26.33	NA	NA	NA	40.07	23.21	NA	26.22	10.07	18.43	25.83
Z80	Baiguangtou	10.5	10.2	8.63	8.67	8.5	19.67	20.67	15	18	20.33	45.68	33.85	42.33	43.89	16.5	39.9	24.36	44.71	NA	44.49	38.37	9.33	18.84	35.11
Z81	Bailaolaibian	5.43	4.23	6.37	4.97	NA	16	14	18.67	15	18.5	16.33	21.71	46.73	34	24.75	NA	16.97	34.82	37.58	35.99	29.36	5.28	16.54	27.36
Z82	Baixiaomai	11.95	10.27	7.67	11.5	10.5	20	19.33	18.67	17.67	15.33	26	28.75	40	31.89	27.05	21.35	28.54	37.62	37.18	40.17	31.89	10.4	18.31	29.4
Z83	Dingxinxiaomai	12.25	10.83	9.47	9.53	10.5	18	18.33	15.33	18	19	NA	20.25	38.6	30.78	27.35	NA	16.67	NA	NA	38.63	29.1	10.54	17.84	27.79
Z84	Foshoumai	8.83	8	8.77	8.23	8.77	16	20.33	16.67	16.33	21.67	44	38.15	47.13	29.67	33.6	42.86	40.28	43.89	NA	49.52	44.14	8.55	18.31	37.17
Z85	Hongguangtou	NA	9.67	10.67	11.1	10.33	NA	18	18	18.67	20	NA	NA	51.87	31.44	21.85	NA	22.1	39.74	40.21	36.68	32.7	10.58	18.67	31.26
Z86	Honghuoshaomai	6.47	4.77	6	6.27	4.5	20.67	16.67	21	18.67	16.5	23.8	NA	43.33	37.33	NA	NA	NA	31.46	30.74	NA	25.69	5.63	18.81	30.06
Z87	Honghuosui	10.2	10	10.83	9.63	10.1	18	19	19.33	18.67	18.33	24.18	36.4	47.87	35.44	30.25	22.07	22.1	33.15	38.46	32.56	28.58	10.18	18.78	33.49
Z88	Hongquezhatou	5.9	9.9	4.93	10.5	7.75	17.33	17	20	18	15	17.87	20.85	35.53	29.56	22.5	NA	26.38	31.97	35.45	NA	29.33	7.82	17.58	23.92
Z89	Hongtutou	7.77	7.27	7.93	7.9	7.83	16.33	16.67	18.67	19.33	20.67	29.97	37.65	55.6	NA	36.3	35.24	32.01	36.07	NA	31.36	33.67	7.77	18.44	39.88
Z90	Jijitai	NA	9.9	8.9	10.27	9.93	NA	18.67	23.33	18	19.67	NA	NA	43.4	40.56	30.4	NA	21.24	39.49	38.71	29.89	30.35	9.89	19.92	34.33
Z91	Maweiba	NA	9.33	8.83	8.83	8.9	NA	21.67	24.33	23.67	20	NA	18.75	NA	44.56	NA	NA	24.67	NA	NA	26.88	27.22	9.12	22.42	31.07
Z92	Qingdamang	10	9.77	7.77	8.37	10.43	19.33	18	14	15.67	20	40.25	28.65	34.53	30.33	35.2	33.94	23.96	37.63	35.16	37.97	32.65	9.29	17.51	32.45
Z93	Qingguangtou	8.43	8.67	10	8.8	8.83	17.67	21.67	22.33	21.33	22.33	24.3	32.15	NA	41.33	29.8	18.6	27.43	42.68	44.09	33.15	32.11	8.97	21.18	31.9
Z94	Qinglengtoudamai	8.87	8.37	6.9	8.37	6.75	17.67	19.33	13.67	19	18.5	27.81	NA	39.53	41.78	NA	21.87	NA	36.93	32.1	NA	27.53	7.88	17.74	31.61
Z95	Xiaotou	9.4	8.97	9.37	8.43	9.2	19	21.33	16.33	18	24.33	37.29	29.25	NA	27.33	26.9	29	31.57	NA	NA	47.69	37.89	9.1	19.91	30.19
Z96	Yinbaojin	8.57	8.53	8.43	8.97	9.83	17.67	17.33	17	18.67	21.33	56.87	25.4	49.6	44	45.45	37.54	32.97	42.24	45.56	46.75	39.93	8.89	18.51	42.92
Z97	Changmangqueertou	6	5.93	5	7.5	7.33	15	17.33	15.33	18.33	21.33	NA	27.5	42.47	58.56	46	NA	23.76	39.17	28.41	24.6	27	6.38	17.58	42.17
Z98	Zhenfanmai	5.07	4.77	5.23	5	5.05	18	19	17.5	18.67	18	NA	NA	52.13	36.67	20.17	NA	17.69	35.79	39.15	27.4	28.03	5.05	18.34	32.53
Z99	Guandongmai	10.5	8.37	10.53	9.87	11.5	18	18.33	22.67	20.67	21.67	32.5	28.5	44.5	41.33	32.05	19.94	20.79	25.8	27.66	26.48	23.05	10.18	20.38	34.44
Z100	Hongchaomai	8.1	6.77	8.47	7.43	9	16.33	15	18	18	20.33	31.47	18	45	35.89	30	27.64	21.22	27.6	29.35	27.47	25.57	7.98	17.64	30.73
Z101	Hongjianmai	NA	7.17	7.25	8.43	7.83	NA	21	24.5	21.33	23.67	NA	45.65	NA	51.56	42.7	NA	29.2	NA	33.9	27.05	29.21	7.81	22.63	46.93
Z102	Jiantouhong	8.23	6.43	8.5	7.7	8.07	18	17.67	20.67	19.67	20.67	28.9	24.15	45.4	34.22	23.1	31.94	26.73	34.49	34.74	27.82	30.06	7.81	19.44	29.81
Z103	Laolanmai	5.07	7.17	6.03	7.37	4.8	19.33	19	20.67	20.67	18.67	45.75	32.95	50.2	45.78	41.8	33.17	32.94	NA	32.5	29.71	32.08	6.11	19.78	41.95
Z104	Laoqimai	11.8	10.23	11.27	8.9	10.3	21	20	21.33	20.33	20.67	40.74	24.65	49.4	42.78	40.3	29.21	22.07	27.48	29.97	31.91	27.05	10.53	20.78	38.23
Z105	Tumazha	5.67	5.73	5.87	5.63	6.17	17.67	14.67	19	19.33	20.33	52.6	22.7	NA	52	35.75	25.14	33.52	NA	27.16	25.72	27.89	5.84	18.31	40.76
Z106	Tutouhonghuomai	12.47	10.23	9.4	9.97	10.17	16.33	16.67	14	13	18.33	25.15	20	28.87	25.11	NA	35.59	32	45.38	48.63	30.72	37.38	10.47	15.78	22.59
Z107	Wumangbaihuomai	9	8.07	9.53	10.27	8.27	19.67	18.67	20.33	21.33	22	43.4	28	44.4	44.78	44.25	27.1	24.57	29.16	25.68	25.67	25.35	9.05	20.51	39.62
Z108	Wumangmazha	6.6	5.7	6.23	6.7	7.27	19.5	17.33	19	17	20.67	46.7	42.85	60.13	43.44	40.8	29.64	29.8	32.83	32.15	31.66	30.13	6.53	18.81	45.44
Z109	Xiaotoumai	10.23	8.23	10.03	9.77	8.67	21.67	19.67	22.67	23.67	22	45.33	31.35	NA	48.22	37.8	29.84	23.57	NA	32.56	29.59	28.89	9.41	22.04	40.68
Z110	Youmanghongmazha	7.13	7.27	6.63	7.67	7.33	21	19.67	20.33	18.33	22	53.47	37.5	NA	59.78	38.3	25.17	26.47	28.8	31.69	27.69	26.88	7.23	20.38	47.26
Z111	Bailaomangmai	9.33	9.7	10.17	7.8	8.83	16.67	19	19	17.33	20	38.08	30.65	46.6	41.44	34.95	35.95	20.23	38.68	42.52	41.92	34.78	9.19	18.51	37
Z112	Baimaier	6.63	7.2	6.53	7.07	7	17.67	17.67	16.67	16.67	20.33	55.76	40.8	57.13	33.33	46.75	29.09	NA	34.62	NA	35.26	31.31	6.91	17.91	45.41
Z113	Duanmanghongshaomai	9.17	7.2	7.7	8.5	8.2	19.5	17.33	23	18.67	17	47.43	33.7	NA	40.44	21.5	27.02	24.24	NA	26.07	NA	26.48	8.18	19.21	35.77
Z114	Hongmanghongshaomai	9.35	7.33	8.67	7.57	8.1	21	16.67	20.67	20.33	21.67	44.12	31.5	NA	39.22	39.05	22.52	25.7	NA	27.82	31.48	26.88	8.23	20.18	38.47
Z115	Huomaier	8.63	8.17	8.6	7.83	9.83	17.33	17	19	15.67	21	33.21	30.85	49.1	40.78	40.8	26	21.96	37.03	33.6	26.75	27.98	8.64	18.11	37.61
Z116	Laoqiaotou	8	7.93	10.23	8.43	9.03	22.33	21.33	20.67	21.67	24.67	NA	45.35	NA	NA	37.75	30.15	31.35	NA	31.85	28.74	30.52	8.75	22.24	45.34
Z117	Tubaimai	9.23	8.63	9.43	10.47	10	14.67	18.33	18.33	19	20.67	34.37	33.45	48.07	52	43.5	31.07	24.81	33.97	25.28	25.16	26.97	9.58	18.31	40.94
Z118	Wumangyangmai	5.9	5.4	6.1	6.6	6.07	17.5	18.67	19.33	20.33	19.67	51.05	25.95	52.47	50.56	41.4	31.36	27.36	33.75	34.02	35.72	31.36	6.04	19.21	42.94
Z119	Youmangmazhamai	6.7	6.47	6.23	6.53	7.33	18	16.67	20	17.67	21.67	49.4	34.85	54.53	45.44	49	29.89	25.52	33.81	31.08	31.51	29.28	6.68	18.91	45.3
Z120	Youmangyangmai	5.4	5.07	6.7	6.43	6.43	19	18.67	21.67	20.67	21	42.5	35.5	54.27	44	47.3	25.51	24.45	32.57	33.23	34.58	28.98	6.03	20.31	43.37
Z121	Changmangmai	8.07	7.1	7.17	7.47	8.83	17.33	17.33	18	17.67	20	36.93	32.25	41.27	44.67	27.85	32.2	29.3	31.13	33.21	32.47	30.58	7.75	18.18	35.25
Z122	Baichuanmai	6.1	6.07	6.93	6.57	6.83	22.67	22	25.33	22.33	23	56.72	32.45	NA	61.56	62	25.89	22.59	23.3	27.38	29.8	24.71	6.53	23.18	53.18
Z123	Baimaizi	9.9	8.83	8.03	8.93	9.17	15	14	13	14	18.33	31.32	24.7	28.27	22.56	34.7	30.1	NA	39.43	47.54	36.49	35.78	9	14.98	26.97
Z124	Baitutou	10.67	10.73	9.23	9.97	11.33	15.67	17.33	14.33	15	17.67	18.88	24.3	30.4	34.11	25.75	38.96	34.12	44.91	45.99	36.2	38.95	10.41	16.11	25.35
Z125	Dajingmai	12.67	8.9	10.4	9.87	8.67	21.5	17	17.33	16	18.33	27.1	21.75	35.4	27.22	21.95	33.91	21.95	37.01	46.53	36.11	34.02	10.13	18.14	25.34
Z126	Heiyingxiaomai	9.57	8.67	9.57	8.67	9.17	14.67	17.67	14	16.33	16	25.63	27.45	34.73	27.22	23.1	31.68	32.11	44.09	34.65	38.4	35.1	9.15	15.84	26.29
Z127	Jiantiaosui	11.75	9.3	10.17	8.47	10.33	17	16.33	14.33	15.33	16.33	30.8	29.8	36.8	34	28	35.11	32.18	37.52	41.27	29.94	34.12	10.03	15.98	30.54
Z128	Jianermai	8.87	8.03	9.4	8.1	8.77	20	19.33	22.67	21	21.33	50.03	35.75	NA	NA	25.45	30.37	27.41	NA	NA	26.02	29.74	8.66	20.98	39.31
Z129	Liushihuang	13.83	10.5	10.37	9.37	NA	18.33	14.67	13.67	17	NA	31.15	17.7	34.93	28.22	NA	30.47	25.68	45.52	41.65	NA	35	11.04	16.37	25.81
Z130	Wumangdabaimai	8.47	9.63	7.8	9.23	10	15.33	16.67	12	15	18.67	24	17	30.33	32.78	27.95	28.4	21.44	36.97	NA	39.36	31.54	9.05	15.64	25.07
Z131	Wumanghongchangsui	9.57	8.43	8.57	8.3	8.27	15.67	17	13.67	13.67	15.67	34.6	31.4	33.27	31.11	32.45	37.27	32.32	38.64	40.89	34.24	35.59	8.65	15.24	31.22
Z132	Wuzhaolong	NA	8.6	9.2	8.67	8.1	NA	NA	NA	19.33	24	30.25	43.75	NA	25	41.45	17.11	32.73	NA	38.62	39.97	32.11	8.78	21.32	35.11
Z133	Xiningmaizi	NA	8.77	8.63	10.53	12.67	NA	17.33	14.33	16.33	17.67	NA	30.4	28	34.67	29.65	NA	32.19	36.17	45.16	40.75	36.58	10.29	16.42	29.22
Z134	Youmangbingmai	NA	4.97	5.23	NA	5	18	19.67	17.67	NA	17	30.15	21.45	47.67	NA	25.5	33.38	NA	38.49	NA	27.19	31.34	5.21	18.08	31.19
Z135	Baihuomai	10.63	9.67	10.07	10.53	11	20.5	19	21.67	19	22.67	37.93	20.05	52.73	35.67	32.8	27.92	23.77	28.32	35.39	30.05	28.01	10.41	20.68	34.5
Z136	Baijinmai	NA	NA	5.57	NA	7.5	NA	NA	15.67	NA	20	NA	NA	31	NA	19.1	NA	NA	33.4	NA	41.55	33.7	6.61	17.48	22.72
Z137	Bailaolanmai	9.17	11.97	13.07	12.4	10.83	17	20.33	21.33	19.33	20.33	36.8	27.65	57.2	33.33	28.75	35.99	21.72	33.68	45.97	30.08	32.41	11.51	19.78	35.41
Z138	Baimaomai	10.93	10.67	10.57	9.57	10.75	15.67	17	16.33	16.33	15.5	29.53	30.9	38.2	26.11	27.25	32.05	33.83	44.49	37.19	31.3	34.69	10.52	16.28	29.06
Z139	Gaochamai	12.13	10.33	10.1	9.37	11.33	18	18	14.33	15	18.67	37.33	27.65	41	28.89	26.6	27.93	34.48	39.3	43.58	36.4	35.26	10.68	16.91	30.95
Z140	Hongerqi	7.67	5.17	7.57	7	8.93	15.5	18.33	17.67	16.33	20.67	28.17	25.6	40.7	37.44	32.9	21.3	25.84	25.26	27.48	28.94	24.68	7.29	17.81	31.62
Z141	Huoliran	10.77	9.4	11.8	9.53	10.1	17.67	17.33	20	17.67	20	23.44	23.7	40.8	NA	30.5	27.15	31.75	37.35	NA	41.9	34.54	10.35	18.64	29.61
Z142	Jiantiaotuizi	NA	9.1	9.17	8.8	8.77	NA	19	14.67	16.67	18.33	NA	28.25	42.6	27.56	26.85	NA	25.61	33.76	NA	40.4	32.42	9.1	17.17	29.86
Z143	Lanhuamai	6.83	6.27	7.17	6.63	9.17	18	17.67	20.67	19.33	21.33	56.7	35.65	52.47	51.89	43.55	27.31	23.24	27.37	25.25	26.03	24.76	7.24	19.51	46.71
Z144	Xiabadou	8.1	6.27	6.5	7.37	7.67	20	18	19	19.67	21.33	37.73	30.3	NA	34.56	22.6	28.9	26.12	33.5	28.55	27.25	27.78	7.21	19.71	31.3
Z145	Xiashiba	9.1	8.8	8.87	7.6	6.93	19.67	22.33	20.33	19.33	21.33	34.43	31.15	55.4	36.22	35.4	25.73	34.54	49.82	48.25	38.31	38.25	8.29	20.71	37.18
Z146	Zuochahongmangmai	9.5	9.1	9.73	10.27	NA	15.67	16.67	16	18.33	NA	20.87	NA	42.53	37.56	NA	NA	17.44	21.69	34.35	NA	22.56	9.68	17.12	28.89
Z147	Baibianshao	11.33	10	5.33	8.73	11.27	19.33	20	18.33	17	22.33	NA	15.5	45.67	28.11	37.5	NA	NA	39.43	46.01	31.16	34.55	9.36	19.51	30.24
Z148	Baiguangguangtou	5.83	5.47	5.33	6.23	4.4	19.33	21.33	19	21.33	18	26.64	NA	45.87	42	31.75	18.91	NA	39.24	38.33	38.93	31.24	5.48	19.91	33.5
Z149	Baijiekou	NA	5.1	4.97	6.43	4.8	NA	22.33	14.67	20	19.33	NA	19.5	41.4	39	34	NA	NA	33.66	38.43	27.74	28.96	5.47	19.09	32.02
Z150	Baiqimai	12.13	9.3	11.7	11.87	10.33	22	16.67	20.33	22	20.67	28.47	NA	50.67	35	28.9	21.48	NA	39.22	40.63	31.94	30.71	11.09	20.44	32.7
Z151	Baiqueertou	10.5	9.73	8.23	9.93	10.5	19.67	19.67	16	19.67	20	22.85	NA	40.07	49.33	26.11	28.82	NA	36.14	32.57	28.94	29.01	9.81	19.11	31.53
Z152	Haiyuanbaimangmai	11.6	9.73	9	9.57	9.17	18.33	17.67	15	19	16.33	NA	24.95	33.73	26	19.7	NA	17.58	30.24	43.97	25.68	27.38	9.84	17.38	24.64
Z153	Hongdamai	11.77	10.17	9.27	11.97	10.57	20.33	21.67	17	22.33	22.33	19.92	24	31	45.22	32.71	NA	NA	39.55	34.18	20.81	27.2	10.77	20.84	29.23
Z154	Hongguangguangtou	10.67	10.17	9.93	12.3	12	17	18.67	17.67	19.33	24	28	17.15	39.67	37.44	31.6	30.2	19.85	39.5	37.21	31.03	30.47	11.04	19.44	29.43
Z155	Hongqinggan	NA	9.17	11	10.13	10.5	NA	14.33	18.33	18	19.67	NA	16.7	41.33	32	32.4	NA	19.79	49.44	NA	33.04	33.25	10.34	17.59	29.15
Z156	Hongsuihonghuomai	NA	8.83	10.87	11.33	9.67	NA	14	16.67	16.33	17	NA	NA	32.8	33.33	18.6	NA	NA	30.49	24.93	NA	22.29	10.32	16	24.45
Z157	Hongyanyizi	6.67	5	5	5.43	5.6	19.67	18	19	16.67	19.33	28	15.95	50.27	29.33	29.5	25.32	17.49	32.76	38.94	26.73	27.17	5.57	18.64	29.27
Z158	Hongzimai	11.53	9.77	8.57	11.2	9	16.67	17	12	14.33	20	16.33	NA	21.47	25.78	19.8	NA	NA	36.52	35.39	27.34	28.77	10.04	16.11	17.78
Z159	Huimaomai	8.83	10.03	10.9	10.17	9	17	20.67	24.33	21	21.33	23	18.75	46.2	38.89	23.85	NA	15.04	31.92	37.63	27.71	26.09	9.81	20.98	28.8
Z160	Jingyanggan	8.4	7.6	7.87	8.3	7.67	18	19.33	18	20.67	22.67	24.8	30.45	47.93	38.33	29.38	18.67	21.87	45.86	39.36	39	31.87	7.99	19.84	32.84
Z161	Laochunmai	11.43	6.43	10.83	7.97	6.83	18	17	16	20	21.33	37	32.55	38.53	52.78	39.15	35.54	31.46	40.62	33.79	29.41	33.08	8.73	18.58	38.66
Z162	Tongxinlaomangmai	9.9	9.93	9.03	8.1	11.43	14.33	18	13.33	17.33	18.33	29.8	28	37.53	23.89	45.85	25.27	32.3	38.99	39.26	33.93	32.87	9.71	16.38	31.67
Z163	Wumangbaichangsui	9.83	8.27	7.27	7.83	8.67	20.33	22	15.67	17.67	22	28.75	25.5	48.27	29.33	30.55	19.37	23.14	44.03	31.06	40.53	30.54	8.4	19.64	31.14
Z164	Xiashiwu	6.37	5.9	5.87	6.07	8.35	20	20.67	18	18.67	22.5	NA	18.7	58.2	32	23.65	NA	22.41	46.68	40.21	25.15	31.63	6.54	20.08	31.68
Z165	Xinyuanjingpingmai	NA	9.07	9.1	8.47	10.1	NA	16.67	12.67	14.67	19	NA	30.35	32.27	28.11	24.35	NA	29.39	42.19	47.15	37.17	36.99	9.32	15.75	27.31
Z166	Zaomaizi	5.83	5.43	6.57	7.97	8.5	18.33	18.67	17.67	19.33	23.33	24.63	NA	42.8	31.67	41.1	23.78	NA	43.4	46.77	36.69	35.05	6.89	19.58	31.99
Z167	Zhongfuhongmangmai	11.27	11.9	10.13	10	10.33	18.67	NA	19	15.67	16.67	33.48	16.95	46.4	30.22	27.65	25.38	24.48	35.3	NA	46.83	33	10.75	17.6	29.6
Z168	Baidatou	6.15	5.17	5.73	5.6	5.9	20	18.67	19.67	19	17.67	16.07	15.4	50	39.89	18.7	NA	NA	40.11	35.29	28.36	30.27	5.74	19.11	26.67
Z169	Baixiaomaizi	8.77	9.67	9.17	9.87	10.33	16.5	20	16.67	19	17.67	NA	NA	36.67	35.33	28.55	NA	16.38	37.49	44.31	44.67	33.73	9.59	18.08	29.73
Z170	Baiyangwei	9.5	8.33	8.73	8.93	8.25	19.33	19.33	20.33	19.67	19.5	25.73	26.6	47.07	42.67	25.1	17.95	19.85	37.83	36.43	33.17	27.96	8.78	19.74	32.09
Z171	Chunmai	NA	10.23	10.17	11.13	9.5	NA	18.33	15.67	18.33	18.67	24.1	31.05	43.67	35.11	28	24.02	34.62	42.27	41.01	32.06	33.72	10.4	17.75	31.04
Z172	Dahuomai	8.93	7.3	8.27	7.57	6.5	20.67	18.67	18	20	18	30.8	NA	58.2	32.56	23.09	25.31	17.03	35.53	32.05	31.25	27.15	7.74	19.18	33.1
Z173	Heiying	7.2	7.43	7.4	6.33	7.5	15	17.67	14.67	15.33	18.33	31.9	32.7	28.27	25.56	26.7	42.85	35.55	43.3	45.22	40.93	40.49	7.2	16.31	27.68
Z174	Hongbanmai	10.57	11.17	5.23	10.5	7	17	18.33	18.33	18	16	23.4	15	48.4	23	NA	21.28	17.9	37.04	NA	24.84	25.26	8.92	17.64	25.26
Z175	Hongmaomai	12.75	11.47	10.63	11.07	10.1	20.5	19.67	16.67	21.33	19.67	35.6	27.15	22.13	29.89	28.35	36.77	33.39	45.81	40.93	38.41	37.98	11.23	19.68	27.28
Z176	Hongxiban	6.53	5.33	6.37	5.97	6.67	20	17.33	18.33	20	22.33	27.4	17.55	47.93	46.44	38.6	21.56	19.49	40.49	40.55	39.04	31.14	6.2	19.71	34.24
Z177	Hongyangwei	5.93	7	6.57	7.53	8.43	20.67	15.33	15.33	17	19	16.5	NA	41.8	31.44	17.2	NA	21.79	38.47	29.26	31.03	28.15	7.12	17.58	23.67
Z178	Hongzhamangzi	9.73	10	9.63	11.2	9	16	18.33	18	20	20.67	46.07	28.1	49.93	55.56	30.6	39.4	27.81	43.71	47.42	35.74	37.73	9.94	18.71	40.71
Z179	Hongchangsuizi	NA	NA	9.8	NA	10.43	NA	NA	16.33	NA	21.33	NA	NA	30.8	NA	22.2	NA	NA	37.01	NA	25.96	27.72	10.19	18.48	24.17
Z180	Huidatou	9.83	9.53	9.5	8.1	9.83	15.5	17.67	19	21	25	15.18	NA	43.33	NA	41.85	22.28	16.63	39.15	NA	40.87	29.73	9.39	19.74	31.61
Z181	Huoliyan	11.73	9.77	10.7	8.73	9.33	19	23	19.33	21.67	20.67	30	17	46.73	32.89	27.05	32.42	28	36.83	41.59	37.86	34.26	10.08	20.84	29.39
Z182	Jiantiaopei	10.77	9.63	8.93	9.6	9.5	16	17	15	17	18	21.36	28.3	33.07	27.67	27.8	27.87	35.02	37.56	42.41	37.34	34.96	9.71	16.71	26.3
Z183	Jintamai	6.17	4.83	5.17	5.73	5.15	20	17.33	18.67	20.33	20.5	18	NA	49.93	38.78	27.35	NA	NA	36.78	44.13	38.45	35.47	5.44	19.48	30.45
Z184	Liangzhouzhamangmai	5.8	4.1	5.47	5.2	4.83	19	14	18	17.33	16.33	21.83	16.6	42.67	29.11	28.85	19.98	19.79	40.67	33.55	34.81	28.68	5.11	17.04	26.47
Z185	Longdongmai	5.73	4.93	6.2	5.83	6.93	16.33	15	18	17	20	NA	NA	54.33	31.78	23.33	NA	NA	39.04	42.48	29.01	32.53	5.95	17.38	32.69
Z186	Qingmangziduanyoumao	13.23	9.1	12.4	11.4	10.83	21.67	19	19.33	19.33	20.33	38.96	26.05	51.4	28.33	30.9	28.04	40.73	45.16	39.76	44.5	38.56	11.42	20.04	33.79
Z187	Qingmangzichangwumao	9.37	9.07	7.7	8.33	7.17	13.67	16.33	11.67	14.33	13.33	23.07	21.8	27.87	25.67	21	30.69	41.15	42.66	41.99	37.28	37.67	8.35	13.98	22.54
Z190	Baidongdong	13.75	11.33	12.07	12.3	12	20	20	18.33	20	22.33	27.15	26.75	46.67	42.56	25.85	20.02	23.96	46.61	45.82	32.6	32.72	12.32	20.24	32.45
Z191	Baigeda	8.6	6.17	5.87	6.03	6.45	20.33	21.33	18	21.33	21.5	30.42	18.1	53.4	42.22	34	27.62	22.85	46.49	46.68	42.39	36.12	6.65	20.61	34.29
Z192	Dabaijiankou	9.45	7.83	7.63	8.4	8.83	19	16.67	14.67	18.33	17.33	48.05	24.85	35.33	38.56	33.9	29.79	40.28	42.47	44.15	32.43	36.74	8.46	17.31	34.8
Z193	Dahonghuohe	14.97	11.17	10.77	11.07	11.83	22.33	20.33	18.33	21.33	22.33	32.13	27.2	37.87	35.89	29.35	36.97	27.87	40.56	NA	43.03	37.11	11.99	21.04	31.15
Z194	Dahongshuihe	12.05	10.67	9.03	8.07	11	18.5	17.33	15	16	16.67	26	28.75	36.73	25.89	33.05	30.06	26.56	37.93	27.81	28.24	29.04	10.19	16.81	28.74
Z195	Dajiankou	12.5	9.77	10.3	10.5	9.1	17	15.67	15.67	14.67	14.67	19.87	22.95	23	23.89	NA	33.09	35.8	35.71	44	22.69	33.17	10.46	15.64	20.24
Z196	Hongmaomaizi	10.97	10	11.2	11.37	10	16.33	17.67	16.67	18.67	19.33	33.4	23.75	51.6	54.22	19	29.94	20.46	49.97	NA	24.64	31.25	10.73	17.84	35.05
Z197	Huomaizi	10.77	7.77	10.33	9	6.2	19	15.67	17	16.33	13.67	34.53	NA	37.8	37.44	NA	31.51	19.59	37.6	37.69	28.33	29.86	8.84	16.44	31.83
Z198	Lanzhouhong	7.65	6	6.6	8.53	7.67	18	13.67	17	19.67	19.67	16.75	NA	45.07	40.22	26.5	NA	NA	38.65	34.92	37.35	32.66	7.32	17.71	29.07
Z199	Lanzhouhongmaizi	13.5	9.43	12.63	10.5	9.5	21	19.33	17	19.33	19	39.95	32.3	50.27	45.56	24.75	36.35	21.59	41.5	37.51	32.11	32.73	11.14	19.24	37.22
Z200	Lanzhoumai	NA	9.23	9	8.77	7.93	NA	19.33	16.33	20.67	18.33	29.7	37.95	45.33	43.33	34.5	26.09	25.49	35.32	35.38	35.88	30.55	8.87	18.67	36.82
Z201	Longdonghong	9.33	9.93	7.93	8.9	9.5	15.33	18	14.33	13.67	14.5	30.25	26.95	42.27	26.33	20.95	23.24	35.64	32.67	43.76	NA	33	9.15	15.28	28.01
Z202	Qiuchantou	9.9	9	8.07	9.07	8.17	14	16.67	12.33	13.33	15.67	23	22.5	28	24.78	17.85	31.36	38.91	49.33	46.64	34.84	39.13	8.87	14.51	21.88
Z203	Sanxiaqi	5.77	5.6	5.4	5.53	7	15.33	16.67	16	19	22.33	28	28.5	35.87	42.78	37.2	25.48	25.84	30.39	32.26	31.03	27.92	5.89	17.98	33.13
Z204	Sanyuehuang	11.83	11.6	11.27	11.9	NA	18.33	18.67	18.67	20	NA	31.23	22	33.47	29.11	NA	26.94	19.89	47.39	NA	NA	32.11	11.68	19.37	26.77
Z205	Taquan	9.2	8.83	10.73	8.63	8.1	16.5	18.33	20.33	19	19.33	23	16.9	44.13	41.67	19.15	25.35	29.64	41.89	40.75	34.88	33.42	9.13	18.81	27.63
Z206	Xiningxiaomaizi	6.13	9.83	10.43	10.03	6.1	19	14.67	16.67	17	13	16.53	18.4	37.6	26.56	NA	37.98	31.88	45.87	NA	25.86	35.4	8.53	16.18	22.59
Z207	Xiaobaimang	12	9.03	11.83	9.97	NA	18	16.67	15.67	16.33	NA	19.13	24.8	40.53	27.11	NA	24.08	33.15	45.46	39.02	NA	34.6	10.73	17.12	25.71
Z208	Xiaobeijiekou	10.87	9.17	9.13	9.77	9	17	19	14.33	16.33	17	39.6	32.9	39.73	38.56	35	32.12	34.5	42	42.39	38.39	36.8	9.61	16.84	35.82
Z210	Youmangjinbaoyin	6.3	4.93	6.9	6.33	5.67	19	18.33	19.33	19	19.67	21.17	NA	45.2	38.67	31.55	NA	NA	38.86	39.57	31.78	32.42	6.05	19.18	31.08
Z211	Changlidabeimai	7.2	8.1	8.03	NA	10	14	16.67	14.33	NA	20.33	31.15	NA	38.07	NA	30.23	34.77	40	NA	NA	39.33	39.84	8.33	16.33	31.3
Z212	Ziganbaitutou	9.4	9.73	10.5	9.9	10.33	18.33	20	22	22	24.33	31.12	20.5	51.6	38.33	46.05	35.55	32.71	46.68	42.29	42.1	38.78	10	21.44	36.18
Z213	Dabaimang	NA	7	8.33	11.8	9.07	NA	15.67	15.33	18	16.33	NA	19.8	NA	NA	36.1	NA	41.99	NA	37.5	47.76	41.58	9.19	16.34	31.74
Z214	Dahongmang	13.43	10.5	10.33	9.2	9	19.33	17.67	15.67	17	16.67	28.44	27.6	37	31.22	26.75	41.09	30.74	39.05	35.3	36.82	35.52	10.52	17.38	28.86
Z215	Heimangdabaimai	8.77	7.5	11.17	10.07	9.67	15	13.33	19.33	14.67	17.33	26.5	15.25	46.47	34.44	28	25.28	28.62	34.19	37.42	38.29	31.68	9.46	16.04	28.79
Z216	Hongmangzi	12.67	10.23	9.67	9.63	9.5	21.67	18	13.67	17	18	38.07	20.7	43.2	23.89	36.8	34.77	34.76	42.98	45.4	44.69	39.44	10.37	17.78	31.19
Z217	Huigaoliang	8.15	8.6	7.83	8.47	9.5	15.5	18.33	14	17.67	20	34.04	21.6	47.87	49.33	35.7	30.22	25.16	46.63	48.18	29.28	34.81	8.54	17.21	36.37
Z218	Jinmai	9.4	7.83	8.77	7.77	9.57	16	17.67	17.33	16.33	20.33	51.25	29.7	47.33	36.44	28.75	34.66	26.28	44.9	48.05	40.24	37.74	8.69	17.64	37.35
Z219	Jingyangmai	12.73	10.33	11.03	10.8	11.17	19.67	17.33	20	15.33	20.33	27.3	20.8	37.2	26.67	23.05	23.79	17.4	48.8	NA	37.79	31.94	11.24	18.64	25.66
Z221	Laobaimai	5.33	5.17	5.47	4.9	6.17	18.5	17.33	17.67	17	18.67	20.36	NA	46.07	35.78	31.75	18.76	16.44	35.67	40.34	37.89	28.74	5.43	17.94	30.43
Z222	Mazhamai	8.75	10.23	11.1	8.47	8.75	13	16	14	15.67	23	23.55	22.15	37.6	26.78	34.14	26.84	23.57	38.99	36.1	36	31.22	9.49	16.44	27.5
Z223	Qitoubaimai	8.4	8.67	8.53	7.8	6.83	19	20	17.33	18	17.67	36.1	26.6	39.93	39.78	27.55	25.98	29.21	44.21	37.54	35.72	33.45	8.07	18.51	32.65
Z224	Qingmang	12	10.5	8.63	11	11.17	16.67	17.67	13.33	18.67	19.67	30.87	22.85	35.6	43	28.25	30.13	24.84	39.31	35.53	24.77	29.83	10.69	17.31	30.77
Z225	Xiaohongmang	9.2	8.5	8.87	8.63	9.37	15.67	17.33	15	18	17.33	24.9	22.75	39.4	33.33	28	32.12	31.34	39.04	36.3	36.14	33.9	8.94	16.78	28.34
Z226	Xiaoqingmang	11.1	11.17	10.33	9.37	11	16	18.33	13.33	15.67	17	24.1	34.45	38.2	30.89	19	28.76	29.26	39.81	40.61	33.5	33.3	10.62	16.18	27.99
Z227	Youduanmanghongguangtou	8.4	9	9.17	10.07	NA	14	19	15	18.33	NA	30	28.7	38.07	40.67	NA	29.83	23.36	37.57	33.99	NA	30.36	9.18	17.04	32.17
Z228	Yuzhonghuomai	10.77	10.23	10.57	8.07	NA	18.33	17	21.67	15	NA	38.33	21.85	45.6	31.11	27.5	25.78	28.83	28.16	30.39	26.09	26.77	9.93	18.45	31.54
Z229	Changaimai	9.5	8.8	10.4	9	11.33	14	16	16	14	19	NA	19.2	36.73	26.44	26.2	NA	33.41	41.71	48.11	41.68	39.25	9.83	15.91	25.69
Z230	Changmang	7.17	9.17	7.93	7.97	9.33	18.33	19	17	16.33	20.67	40.57	21.5	55.07	40	38.85	25	22.88	44.36	49.69	NA	34.66	8.34	18.38	37.86
Z231	Zhugeyihao	4.5	3.73	3.97	4.33	4.67	18	18	16	17.33	20	22.8	NA	35.8	33.78	23.4	NA	19.73	31.36	33.91	24.08	25.29	4.27	17.98	25.88
Z232	Baiaimai	NA	10	10.83	7.7	12	NA	18	15.33	13.67	19	NA	34.7	31.27	33.22	26.9	NA	31.17	38.32	39.8	36.87	34.56	10.27	16.5	30.07
Z233	Baijinghongmang	13.17	10.73	11.43	9.37	11.83	20	18	17.33	16.67	21.33	45.3	33.25	47.4	38.11	37.75	45.42	41.5	45.18	47.76	39.58	42.8	11.33	18.78	39.02
Z234	Baisuilaomangmai	8	10.07	9.17	8.03	7.83	14.33	16.67	13	13.33	13.33	31.87	30	34.47	27.33	26.6	34.29	34.05	39.85	33.8	32.44	33.8	8.65	14.24	28.71
Z235	Banjiemang	11.83	10.27	9.63	9.17	9.17	17	17.67	13.67	15.33	16	34	30.55	38.4	NA	22.8	33.37	34.47	37.55	NA	32.92	34.58	10.04	16.04	31.44
Z236	Chunlaomangmai	10.5	9.03	8.87	8.83	8.83	16.33	17	13.33	14	16	37.52	28.85	31.67	29	26.75	38.55	36.27	40.57	38.91	36.92	37.16	9.24	15.44	29.42
Z237	Gamaizi	9.87	11.77	13.4	8.83	10.7	14.67	22.67	19	17	19.33	32.25	28.9	35.27	25.56	26.95	24.73	38.86	40.49	43.04	34.21	35.18	10.94	18.64	28.44
Z238	Guyuanhongmangmai	9.13	10.27	8.07	8.73	8.75	15.33	17.33	15.33	16	15	35.32	24.35	33.2	30.22	NA	30.34	23.02	37.31	38.13	24.85	29.65	9.02	15.91	28.59
Z239	Hongaimai	5.33	9.37	11.07	9.17	10.17	18.33	16.67	16.33	14	17.67	32.2	22.25	34.67	25.89	28.45	47.2	34.04	41.38	45.84	40.62	40.73	9.05	16.71	27.35
Z240	Hongsuichangmangzimai	9.83	10.47	10.4	6.73	6.43	15.33	17.33	16.67	18	22.33	18.75	20.6	43.8	50.33	50.6	NA	NA	27.17	35.28	32.26	27.25	8.8	18.04	35.48
Z241	Hongtaohong	10.15	12.33	10.77	10.3	8.83	15.5	18.67	17	16.33	15	32.15	32.95	42	34	NA	31.17	39.27	39.22	46.41	36.79	37.49	10.5	16.61	33.09
Z242	Laohongmai	8.1	9.27	11.6	8.9	7.5	19.67	22	16.67	19.67	20.67	46.9	45.45	36.2	58.33	41.85	29.61	21.17	31.97	30.99	31.71	28.01	9.1	19.84	44.41
Z243	Laomaomai	11.75	10.6	11.27	9.1	9.33	17	16.67	15.33	14.67	16.33	28	24.25	36.93	29.11	24.24	25.82	26.04	40.7	38.24	32.87	31.65	10.44	16.11	27.16
Z244	Laozaomai	10.6	7.55	9.77	10.57	10.93	17	16.33	16.67	17.67	21	33.33	28.55	46.47	38	31.85	31.45	25.88	30.29	33.65	29.95	29.16	9.91	17.84	34.3
Z245	Xiaoqitou	10.17	8.67	8.33	9.43	11	17.67	19.67	15.33	20	19.5	23.44	33.75	44.87	41.44	32.78	34.76	24.59	34.29	33.49	26.79	29.7	9.55	18.54	33.91
Z246	Changmangzimaizi	11.8	8.5	10.87	7.73	7.5	18	17	19	20	21.67	NA	NA	50.6	41.11	46.1	NA	NA	34.33	27.95	35.15	28.16	9.31	19.24	42.15
Z247	Baicuomai	10.67	9.9	10.17	8.7	10.67	18.67	19.67	17.67	16.67	19.67	35.1	29.7	40	28.11	21.45	33.92	23.42	35.32	38.54	28.99	30.95	10.05	18.58	29.53
Z248	Baidamai	9.07	8.83	9.77	9.63	10	13.67	15.67	19	19	18.5	NA	NA	36.73	31.44	28.83	NA	NA	35.93	48.94	41.52	37.81	9.49	17.28	28.55
Z249	Baikehulutou	6.53	4.57	7.03	6.2	5.25	20.33	20.33	23	24.67	22	26.88	NA	50	45.67	42	NA	25.94	34.13	34.33	30.16	29.16	5.94	22.18	38.07
Z250	Baizhamang	11.17	9.37	8.23	9	8.67	18.67	18	13	15.33	17.67	39.9	23.7	26.87	26.56	17.25	36.28	31.58	44.22	33.64	37.89	35.64	9.31	16.64	25.51
Z251	Baichangmang	NA	9.4	8.7	7.43	9	NA	17.33	17	14.33	18.33	NA	17.85	44	27.22	34.65	NA	16.3	42.64	39.71	32.87	30.9	8.77	16.75	29.47
Z252	Banmangzi	9.43	8.27	9.47	9.83	8.43	16.33	13	18	17	19.33	17.8	NA	44.13	30	18.6	NA	NA	27.4	NA	24.37	22.12	9.11	16.84	24.57
Z254	Heimai	9.17	8.63	7.5	8.13	6.6	22.67	22	17	17	19	53.95	38.25	48.67	35.78	32.3	46.08	27.58	40.12	41.55	36.52	37.29	8.03	19.64	40.45
Z255	Honghulutou	10.77	9.17	8.23	8.63	7.5	21.67	22.33	20.67	20.33	21.33	17.52	18.65	40.27	32.56	23.6	NA	NA	32.45	NA	25.89	25.4	8.89	21.38	25.18
Z256	Hongmaizi	11.4	8.43	10.63	9.43	9.83	19	19.33	20.67	20.67	20.33	36.77	NA	42.07	29.89	24.93	25.48	25.18	38.49	39.22	36.17	31.83	9.97	20.11	30.35
Z257	Hongmangmai	8.63	8.17	7.9	7.67	7	16	17	17.67	16.33	16.5	46.28	31.6	44.33	37.22	29.6	33.25	19.67	33.86	41.22	39.2	32.36	7.9	16.81	36.47
Z258	Hongmaoke	10.27	NA	8.17	NA	NA	16.67	NA	15	NA	NA	29.08	NA	22	NA	NA	30.54	NA	35.55	NA	NA	31.59	9.06	16.38	21.75
Z259	Hongmuxiban	NA	6.9	7.77	5.5	8.67	NA	18.33	20.67	18.33	20.33	NA	NA	51.2	32.33	42.15	NA	NA	31.58	44.3	37.88	33.6	7.35	19.42	38.1
Z261	Jinbaoyin	11.8	9.67	11.73	10.93	9.83	20.33	19.67	20.67	21.67	22	NA	NA	55.67	40.67	23.05	17.89	19.65	35.25	34.73	29.2	26.26	10.82	20.98	36
Z262	Longmaizi	12	10.5	11.13	10.43	10.83	20	18	18.67	21.33	21	21.7	15.3	37.87	35.89	22.95	NA	NA	33.7	41.02	28.36	30.04	11.01	19.91	25.4
Z263	Maizi	5.5	4.67	5.37	5.27	4.2	18.67	16.33	16	19	14	23.93	NA	49.33	39.67	22.38	20.33	17.93	37.55	40.42	34.58	29.08	5.03	16.91	30.77
Z264	Shanxihong	10.9	11.23	8.83	10.73	11.1	16.5	NA	13	18.67	19.67	NA	NA	33.93	30.56	27.75	NA	24.05	38.07	47.02	43.88	36.28	10.59	17.06	26.96
Z265	Zimaizi	5.25	NA	15.2	NA	5.17	16.5	NA	18.67	NA	22	NA	NA	35.4	NA	38.85	NA	NA	37.02	NA	36.73	33.11	8.44	19	34.79
Z266	Baimazha	9.2	9.07	8.97	7.97	7.67	19.33	18.67	21	18.33	21.67	48.5	26.25	NA	44.44	27.5	32.07	30.23	29.39	31.1	28.28	29.13	8.6	19.91	36.67
Z267	Xiaohuomai	8.43	7.9	9.03	8.7	8.6	19.67	19	18.67	18.67	23.33	39.17	NA	NA	32.11	40.65	20.6	NA	NA	32.77	22.94	23.76	8.56	19.98	35.46
Z268	Youmanghongshaotou	6.9	5.9	5.7	8.57	6.33	21	19.67	23	20	24	47.83	26.05	NA	50.56	51.05	24.71	20.61	28.17	30.79	32.22	26.22	6.71	21.64	43.87
Z269	Anxixiaomai	10.5	8.43	10.27	8.83	9.33	16.5	15.67	17.67	17.33	18	NA	18.65	50.27	38.33	24.65	NA	NA	33.24	25.62	23.34	23.08	9.5	17.14	31.52
Z270	Baihemai	5.67	6.8	8	7.2	9.33	14.67	17	20.67	15.67	20	41	27.1	46.47	31.44	31.9	30.41	28.51	29.05	36.33	32.74	30.33	7.43	17.71	34.24
Z271	Baiheshang	6.95	7.97	9.7	7.5	8.33	15	20	16.67	18.67	21.33	26.5	31.55	49.67	45.22	36.6	22.57	27.7	33.15	39.34	37.75	31.02	8.12	18.44	36.57
Z272	Baimangsuizi	9.7	7.1	9.2	9.57	11	15.67	16	16.33	21	NA	19	22	NA	39.67	47	NA	21.27	NA	25.43	20.49	21.56	9.34	17.7	31.92
Z273	Biandatouzhongmang	4.93	5.23	4.83	7.19	5.43	16.33	18.67	18.33	19	20	NA	18.25	48.73	36.67	26.8	NA	NA	36.8	41.67	27.68	31.06	5.55	18.58	31.16
Z274	Caizihuang	7.77	8.17	7.4	8.63	9.77	13.33	18	16	18.33	19.33	39.83	17.25	37.87	41.67	38.85	23.45	36.17	26.71	27.73	30.55	27.84	8.37	17.11	33.75
Z275	Dahongtou	4.5	NA	4.63	5	9	14	NA	18.67	17.33	17	NA	NA	39	33.78	16.91	NA	NA	28.17	27.07	41.29	27.86	5.74	16.85	26.11
Z276	Dakoumai	7.73	7	7.03	8.13	9.17	15.67	13.33	14	15.33	19.67	42.12	22.65	25.4	39.11	34.4	34.27	28.26	31.1	30.88	33.25	30.47	7.84	15.71	31.39
Z277	Danaoke	7.7	6.87	7.67	6.07	8	16.33	18	16.33	17.67	17.5	37.8	34.25	56.07	37.89	26.44	27.34	31.99	30.39	33.08	34.58	30.39	7.29	17.28	37.15
Z278	Dingbianmangmai	10.25	10.17	10.1	11.53	10.17	13.5	17.67	13.33	16	16.33	24.4	32.55	32.53	36.33	33.6	30.98	33.9	31.86	42.57	39.8	34.74	10.47	15.48	30.54
Z279	Dingbianwumangbaimai	8.6	9.67	7.43	9.63	9.67	17	18.33	17.33	17.33	20.33	46.8	22	45.4	36.22	34.65	32.63	31.86	38.38	49.69	27.57	34.94	9.03	18.18	35.67
Z280	Hongpixiaomai	11.73	10.67	10.87	10.2	12.33	16	17	17.67	13.33	18	NA	28.95	39.93	26.67	20.6	30.88	26.7	38.3	44.67	34.29	33.89	11.19	16.51	27.58
Z281	Hongchangsui	10.7	8.67	11.37	9.5	11.33	17.67	18.33	19.67	19.67	23.33	NA	24.4	34.67	48.67	44.4	NA	17.38	32.94	29.75	29.49	25.41	10.34	19.84	36.58
Z282	Jingyangxiaomai	12.35	9.63	7.73	8.5	10	18.5	19	14	15.33	18.67	18.06	22.25	37.73	34.56	38.5	NA	24.65	35.14	32.22	28.64	28.18	9.67	17.21	28.88
Z283	Leimai	9.53	9.13	9.6	6.73	9.5	17	16.67	14.67	17	18.67	30.03	26.6	42.47	30.33	29.7	34.02	21.8	37.33	NA	27.63	30.19	8.93	16.91	30.49
Z284	Shenmuwumangbaimai	9.67	8	8.93	9.37	9.17	12	15.33	13.33	13.67	18	21.4	NA	31	30.22	21.4	27.45	17.17	45.81	48.01	35.04	33.61	9.05	14.58	22.94
Z285	Waidansan	8.47	9.2	8.13	9.17	8.83	16.67	16.67	13.33	18.33	18	35	30.8	35.67	35.22	38.45	33.9	34.72	39.74	37.38	42.72	36.61	8.79	16.71	33.69
Z286	Wugongxu	5.23	4.6	4.4	7.73	3.5	17.33	18.33	18.33	21.33	15	23	NA	44.4	42.56	25	15.36	15.04	37.58	35.04	NA	24.93	5.12	18.18	30.68
Z287	Wugongbanmang	5.53	4.87	5.37	6.1	NA	18.33	18.33	21.33	19.67	NA	15.85	NA	44.73	34	NA	15.36	NA	40.54	36.27	NA	27.95	5.49	19.87	26.76
Z288	Yuzhongchunmai	9.33	7.97	9.03	10.63	11.1	13	14	13.67	16.33	19	21.36	NA	27.6	28.22	27.75	23.11	15.22	46.62	42.44	31.63	30.72	9.64	15.31	23.17
Z289	Zeibutou	9.73	7.83	9.57	8.23	9.27	18.67	17.67	19.67	18.33	21.67	40.32	26.5	42.47	35.78	29.1	22.69	21.7	26.26	28.73	28.15	24.42	8.95	19.31	33.49
Z290	Ziyaqi	9.4	8.27	9.37	9.33	10.5	14.67	15	16.67	16.67	21.33	50.6	23.6	43.53	42.67	45.05	31.08	36.86	31.78	41.9	39.02	35.05	9.4	16.98	39.75
Z291	Baichunmai	9.75	11.03	8.1	8.1	11	13.5	17.33	16.33	15	19	27.67	23.1	33.2	26	33.8	30.45	22.77	42.27	NA	38.06	33.39	9.62	16.34	27.41
Z292	Baijiankou	6.63	7.2	6.1	6.07	10.83	13.33	14.33	15	16.33	20	26.6	NA	29.67	23.89	34.25	27.99	18.97	31.08	34.7	36.75	28.82	7.39	15.91	25.54
Z293	Bailuren	6	5.17	6.87	6.7	5.83	13.5	13.67	20	17	18.67	30.33	24.6	50.8	48.11	34.1	28.04	24.98	27.91	30.3	31.83	27.53	6.14	16.68	36.25
Z294	Beishanmai	8.17	8.27	8.3	7.17	NA	17	19	18	14	NA	25.3	NA	47.73	38	NA	21.11	NA	42.78	40.23	NA	31.93	8	17.45	32.25
Z295	Dahongmai	9.17	9.67	10.23	9.53	NA	17	20	16.33	17.33	NA	18	NA	39.67	34.33	NA	24.22	NA	31.38	46.18	NA	31.15	9.68	18.12	25.9
Z296	Hongdatou	9.15	10.83	10.03	9.43	10.77	12.5	17.33	15	14.33	18.67	21.87	35.7	39.47	29.11	30.6	17.32	21.65	33.23	41.83	32.53	28.23	10.07	15.68	30.01
Z297	Hongxiashi	NA	NA	6.07	NA	6.6	NA	NA	13.33	NA	20.67	NA	NA	36	NA	26.33	NA	NA	27.52	NA	29.67	24.82	6.41	16.65	28.83
Z298	Hongxiaomai	11	8.83	11.07	10.4	9	18.5	16	18.67	18.67	15.5	NA	15.85	43.73	28.56	23.2	NA	NA	36.98	36.85	35.05	31.98	10.09	17.58	26.38
Z299	Hongchangmang	7.63	8.6	8	7.9	9.6	13	15.67	16.33	14.67	21.67	26	27.55	39.8	25.44	38.25	21.58	17.33	31.27	30.74	28.82	24.87	8.37	16.38	30.07
Z300	Lvjiankou	10.7	9.3	7.83	9.07	7.25	17	18.33	15	16.33	15.5	38.95	30	33.53	36.22	16.4	33.39	25.25	37.16	41.32	33.91	33.12	8.86	16.54	29.68
Z301	Baibumai	9.45	10.17	8.43	11.07	10.43	15.5	17	14	17	21	27.33	29.35	28.07	26.67	40.6	33.38	31.18	39.74	41.42	45.75	37.21	9.94	17.01	29.06
Z302	Baijiantou	8.3	6.97	8.47	8.03	8.17	18.33	17.33	21	18.33	20	42.77	24.85	57.4	39.56	19.65	24.63	18.91	23.62	24.86	21.21	21.56	8.01	19.11	35.5
Z303	Baijinta	11.27	10.17	10.57	9	10.17	18	18.33	17.67	18.67	18	23.6	21.75	55.8	29.78	30.9	15.45	17.17	34.85	37.35	33.07	26.5	10.26	18.24	31.02
Z304	Baimalian	8.83	7.93	7.55	8.17	9.33	17.33	19.33	17.5	19.33	20	21.27	24.85	NA	46.22	31.45	33.15	21.33	NA	26.23	28.99	27.43	8.39	18.81	30.95
Z305	Baiqitou	11.33	9	12	9.83	11.83	20.67	18.33	20	17.67	21	45.73	24.2	50.53	41.44	38.9	32.35	29.75	36.35	38.93	41.02	34.6	10.83	19.64	38.82
Z306	Guyuanhong	9.4	10.33	7.43	9.4	10.25	16.33	18	12	16.33	20.5	32.83	32.2	31.27	38.11	33.05	28.49	23.37	31.96	32.39	NA	28.23	9.39	16.74	32.15
Z307	Hongjinmai	6.6	7	7.53	9.13	8.67	12.33	16.33	15.33	16	20	25.83	24.7	27	30.22	27.6	18.13	23.66	21.53	29.52	27.96	23.08	7.81	16.11	25.73
Z308	Honglaolaibian	7.8	7.6	NA	6.77	5.3	16	18.33	NA	18	14	45	25.2	NA	37.67	15.2	31.89	28.65	NA	44.54	NA	35.73	6.87	16.58	30.77
Z309	Honglaomangmai	9.4	10.23	11.67	8.8	10.33	15.33	20	21.67	16	20.67	29.47	31.15	52.4	31.89	33.15	44.11	34.03	20.5	49.58	NA	36.23	10.11	18.84	34.27
Z310	Hongtoumai	6.5	8.17	6.8	7.5	12	13	16.67	13.33	16.33	21	27.5	29.42	32.33	48.44	16.5	NA	19.04	29.09	31.77	NA	24.7	8.22	16.18	29.5
Z311	Huimaizi	10.1	8.2	10.73	8.87	9.5	21	16	19.33	16.33	20	18.55	NA	43	30.78	33.3	NA	15.32	41.58	38.12	42.6	32.42	9.51	18.64	28.35
Z312	Wuzimai	6.97	6	6.13	6.2	7.77	16.67	16	18.33	14.33	18.67	36.5	23.5	NA	33.67	20.25	21.75	20.04	NA	23	NA	22.31	6.64	16.91	28.48
Z313	Xiaoeza	10.63	9.07	10.93	9.63	10.67	15.67	17.33	17	15.67	20.67	32.15	22.6	NA	43.11	29.9	35.13	31.84	NA	44.95	40.43	38.09	10.21	17.38	31.94
Z314	Youmangbaimaishisi	8.2	8.63	9.33	7.8	7.17	11.5	16.67	15	15	21	NA	27.25	40.93	26.67	20.15	NA	18.9	31.66	35.21	27.85	26.42	8.25	15.94	27.29
Z315	Abo	9.57	9.33	8	7.77	NA	18.33	18.67	17	17.67	NA	50.33	27.4	44.93	35.56	NA	25.85	20.04	43.78	39.28	NA	31.42	8.69	18.37	37.37
Z316	Baijiankou	9	8.87	8.03	7.63	10	15	18	13	19	20	26	30.5	36.33	40	28.6	18.62	26.31	45.82	43.86	38.62	33.56	8.73	17.11	30.95
Z317	Dahongqi	8.35	7.43	8.23	7.87	9.17	17	13.67	14.33	14.33	20	43.3	23.05	43.87	28.33	NA	32.53	24.23	32.04	43.8	NA	32.32	8.24	15.98	32.45
Z318	Heshangtou	9.05	11.77	10	10.83	10	13.5	19	16	16.33	18.33	NA	19.9	34.6	28.22	21.15	NA	25.43	38.13	48.66	30.24	33.63	10.36	16.74	24.51
Z319	Hongbanmang	10.17	8.13	8.9	8.43	8.93	20.67	19	20.67	19.67	23	29.93	23.8	NA	39.44	24.55	34.74	32.25	NA	32.03	27.31	31.58	8.94	20.71	29.43
Z320	Hongjiantou	8.13	5.67	7.33	7.27	7.5	20	16	21.33	19.33	22	35	24.8	NA	51.11	33.4	21.04	22.8	NA	27.37	24.54	23.94	7.21	19.84	36.08
Z321	Hongluren	NA	7	9.37	6.9	7.43	NA	17	18.33	15.33	19	NA	23.15	52.73	31.89	26	NA	20.86	42.81	32.75	32.88	30.34	7.82	17.42	31.99
Z322	Jieba	NA	8.6	8.2	7.23	8.25	NA	17.67	16.33	17.67	16.5	NA	24.55	40.53	43.33	47.81	NA	30.43	42.01	31.23	38.47	33.55	8.21	17.04	37.6
Z323	Laobaimang	8.73	8.93	7.43	8.3	8.67	16.33	18.67	14.67	21.33	18.33	28.15	39.95	41.07	31	24.31	23.16	21.44	35.96	30.54	34.59	28.05	8.44	17.98	31.55
Z324	Laochenlong	8.53	9.43	9.03	8.53	10.33	17	17	18.33	18.33	22	31.87	22.65	43.47	40.33	32	28.68	46.58	32.9	48.95	34.62	37.26	9.2	18.64	32.72
Z325	Sangenmang	8.47	10.8	10.5	11.3	NA	12	15	16.33	17	NA	21.05	NA	48.07	33.33	NA	29.17	NA	36.69	NA	NA	31.48	10.29	15.54	29.39
Z326	Zhengxuanyihao	10.27	9.57	8.83	9.07	8.5	17.33	21	16.67	17.67	19	37.74	29.05	42.4	33	17	30.47	34.7	39.18	36.9	27.94	32.76	9.27	18.44	30.5
Z327	Fengxiangmai	10.1	6.73	7.8	7.8	7.17	20	16	18	16	18.67	43.5	27.6	53.33	29	21.6	24.31	20.31	27.13	27.51	23.77	23.52	7.95	17.84	33.67
Z328	Hongshaotou	6.87	5.3	7.53	7.43	7.67	15	17.33	19	19	21.33	33.13	29.4	NA	37	42.7	25.86	23.64	32.12	29.76	35.46	28.28	6.99	18.44	35.56
Z329	Qibaimai	5.57	6.93	7.03	7	7	16	17	21	16.33	17	41.2	33.25	47.4	40.11	34.9	40.61	30.14	35.51	42.47	31.47	34.96	6.73	17.58	38.03
Z330	Qingshumai	5.73	6.87	8.57	6.83	7.27	15.5	18	18	18.33	23	45.93	32.65	20.93	40.56	42.6	37.27	29.98	33.63	39.89	32.54	33.58	7.08	18.68	35.19
Z331	Qingshuiwumanghongqimai	9.67	7.53	9.6	8.87	10	17	15	18	18	20.33	33.8	26.85	NA	44.44	38.85	26.53	22.64	NA	29.5	23.5	25.54	9.16	17.78	35.99
Z332	Wumangbaimazha	8.6	10.2	7.67	7.53	8	12.67	18.67	12.67	15.33	17.67	22.83	34.05	29.93	18	19.63	27.07	18.5	28.04	30.12	28.8	25.42	8.43	15.51	23.55
Z333	Xiaxianmai	8.03	7.6	7.9	8.8	NA	15.33	17.33	16.33	14.67	NA	35.83	25.95	NA	38.89	23.65	24.15	21.98	NA	31.8	26.3	26.06	8.11	16.37	31.08
Z334	Yimangmai	9.67	9.27	11.5	10.3	9.67	17	19	23.5	19.33	20.67	49.64	27.3	NA	41.22	39.45	25.29	22.89	NA	37.6	29.14	28.73	10.11	20.01	39.4
Z335	Youmangmai	8.63	7.93	7.5	8.23	9.25	15.5	16.33	15.67	16.33	18.5	23.43	22	NA	32.89	19.6	31.79	25.5	NA	26.32	35.92	29.88	8.34	16.58	24.48
Z336	Zaobaimai	8.1	8.5	NA	7.6	6.63	18.5	21	NA	20.67	21.33	46	37.5	56.67	53.89	62.35	34.34	25.87	32.99	36.6	33.12	31.5	7.71	20.38	49.94
Z337	Baihuamai	9.2	8.5	8.83	7.33	8.77	15.5	16	18	15.67	17	32.4	25.1	NA	24.33	21.85	29.94	29.36	29.03	30.91	30.91	28.95	8.55	16.54	25.92
Z338	Baisuotiao	10.17	9.67	11.1	9.63	11.93	18	18.33	21.33	18.67	23.33	45.87	30.55	NA	42.56	37.75	31.19	26.92	NA	31.78	26.43	29.08	10.53	20.04	39.18
Z339	Baizaomai	9.25	8.3	6.3	8.87	7.83	18	20.67	20.67	19.33	24.67	40.5	33.35	NA	44.22	38.95	25.58	29.73	30.1	33.02	32.93	29.19	8.14	20.78	39.26
Z340	Dalanmai	9.67	9.5	NA	10.93	9.83	15.67	16.33	NA	15.33	16.33	24.7	21.7	NA	33.89	33.8	39.35	27.17	NA	39.34	34.75	35.15	9.98	15.92	28.52
Z341	Duanmanghongmazha	10.47	9.97	7.67	7.83	9.25	16.67	19	13.67	16.67	21	36.4	24.35	30.8	23.89	23.38	23.01	18.79	34.24	23.53	26.52	24.14	9.06	17.51	26.42
Z342	Honggedayoumang	6.3	7	6.3	6.63	7.43	22	22	24.33	22	24.67	58	42.65	NA	56.56	42.9	26.09	24.4	19.21	27.11	29.42	24.16	6.76	23.11	50.03
Z343	Honggetiao	10.9	9.97	11.1	10.57	11.27	19.5	17.67	23.33	18.33	20.33	48.57	24.9	NA	44.11	27.3	33.29	23.45	21.19	28.72	28.47	25.94	10.79	19.94	36.22
Z344	Hongmazha	7.9	6.7	7.03	7.5	6.75	19.33	20.67	24	18.67	20.5	57.57	42.8	NA	55.22	39.92	26.48	NA	21.46	30.02	33.61	25.28	7.2	20.74	48.88
Z345	Hongsuotiao	8.73	8.93	9.1	9.1	10.33	19	21	24.33	20.33	23.67	45.35	33.15	NA	51.22	42.75	26.14	27.22	NA	NA	28.4	29.06	9.27	21.78	43.12
Z346	Hongzaomai	7.65	6.23	7.73	7.73	7.5	17.5	17.67	19	18	21.67	32.5	24.8	49.6	38.56	32.95	30.03	26.31	29.52	34.35	31.73	29.3	7.4	18.88	34.34
Z347	Youmangbaimazha	6.83	6.8	NA	6.87	8.17	16	19.67	NA	20.67	21.33	43.23	32.35	NA	NA	43.65	24.87	24.45	NA	31.09	37.25	29.41	7.17	19.42	41.98
Z348	Youmangqingshumai	9.17	7.67	9.57	9.1	9.1	17	16.67	20.67	16.67	22.67	39.43	25	NA	39.11	31.7	23.7	24.24	NA	29.18	23.46	25.14	8.95	18.84	33.81
Z349	Baitumazha	7.83	7.07	7.13	9.03	7.93	19.67	17.33	20.67	19.67	18.33	35.4	40.5	NA	52.22	21.35	18.26	24.64	24.79	27.04	NA	22.86	7.83	19.24	37.37
Z350	Dabeilitumangmai	11.43	8.83	10.07	8.97	9.75	18.67	19.67	19.33	19.33	19	35.42	35.75	51.33	39.56	32.86	26.94	28.17	39.88	42.25	30.37	32.44	9.84	19.31	37.64
Z351	Honggeda	9.07	9	8	8.47	8.75	18.67	18	14.33	20	24	38.5	51.5	47.93	49.67	NA	24.87	25.46	37.34	39.69	NA	31.02	8.68	19.11	44.71
Z352	Hongshenxian	8.53	9	8.53	9.57	8.83	20.33	19.33	13.33	17.33	19.67	31	38.5	52	31.11	NA	46.2	41.99	NA	NA	41.46	45.02	8.92	18.11	35.97
Z353	Hongsuotiao	9.73	10.17	10	11.1	10.5	19	20.67	17.67	21	21.33	56.36	38.05	52.83	42.11	37.3	30.87	28.96	27.51	21.29	26.87	26.02	10.33	20.04	43.99
Z354	Jianermai	7.23	6.2	6.23	6.57	6.77	18.67	18.33	21	20	22	52.8	44.35	NA	48.22	31.3	25.74	25.02	30.87	30.78	29.87	27.37	6.63	20.11	44.17
Z355	Baiduanmai	13	9.83	8.83	NA	7.93	20.33	18	13.67	NA	17	37.5	25.35	30.33	NA	23.35	38.51	33.23	39.8	NA	38.64	37.54	9.9	17.25	29.13
Z356	Baijiankou	6.3	NA	5.7	6.63	5.5	21.5	NA	19.33	19.67	19	17	NA	50.6	40.22	25.5	NA	NA	39.83	24.42	32.09	27.8	5.99	19.97	30.27
Z357	Dailizhong	8	7.33	6	7.2	6.5	20	19.67	14.67	20.33	20	48.8	26.7	35.47	38.89	25.71	30.3	22.27	27.31	35.31	38.22	29.6	7.03	19.04	33.77
Z358	Daqingmang	10.17	8.87	9	8.03	9.6	22.67	22	18	16.33	25.67	45.45	39.8	51.53	27.33	28.4	44.52	19.06	49.66	NA	48.53	40.44	9.16	21.04	37.16
Z359	Datianquxiaomai	15.17	11.25	9.4	10.1	9.5	21.67	21	17.33	19	20	32.25	NA	35.93	40	21.8	26.11	18.8	39.05	42.19	24.32	29.01	11.11	19.91	29.43
Z360	Duanbaimai	13.17	11.4	10.6	11.1	9.67	20.67	19.33	16	17	18.67	34	28.55	39.87	32.89	29.25	33.74	26.67	39.08	43.04	35.67	34.56	11.21	18.44	31.57
Z361	Heimang	13.33	12.13	10.33	10.8	12.17	18.67	17.67	15	16.33	21.33	16.7	NA	40.87	32.22	33.2	15.39	NA	37.23	36.38	35.89	28.61	11.78	17.91	27.69
Z362	Hongtuzi	11.83	10.43	11.6	9.37	10.5	17	16.67	16.33	12.67	17.67	19.31	23.75	47.13	27	20.9	37.77	35.03	36.31	47.49	42.07	38.65	10.77	16.18	26.28
Z363	Kangmai	10.7	NA	8.5	9.23	9.33	19	NA	15.33	17.33	19	41.63	NA	28.53	34.11	26.1	37.17	NA	49.02	33.97	36.94	36.67	9.4	17.77	29.53
Z364	Lamutaibanmai	9.33	10	10.4	NA	10.67	20	21.33	20	NA	21.33	39.55	17.9	40.47	27.67	34	21.67	25.47	38.3	34.02	41.49	31.11	10.1	20.67	30.58
Z365	Lianglaiyouxiaomai	NA	11.17	10.83	9.7	10	NA	23	19.67	17	24	20.33	NA	46.93	NA	29	23.97	NA	45.8	28.94	43.45	32.93	10.57	20.92	30.24
Z366	Liuyuehuang	9.6	7.33	7.9	8.67	7.83	16.33	16	12.67	15.67	22	NA	NA	29.87	26.44	34.65	NA	NA	33.55	32.06	26.71	26.46	8.29	16.64	26.53
Z367	Longmenxiaomai	10.83	9.83	9.47	11.93	11.6	17.67	19	17	23.33	20	19.21	NA	39	37.22	32.4	17.81	NA	44.21	23.64	34.19	27.35	10.76	19.51	28.9
Z368	Maohongmai	10	7.83	8.37	9.7	8	17	16.33	16	16.67	17.33	26.75	NA	35	42	20.95	26.64	26.45	36.36	35.37	32.29	30.34	8.81	16.78	28.11
Z369	Mitouhong	10.3	8.5	8.33	9.87	9.4	17.33	15	15	18.33	19	53.83	NA	43.13	40.67	NA	28.71	17.16	31.84	32.87	28.56	26.74	9.31	17.04	41.11
Z371	Shanmai	11	9.9	8.27	NA	9	15.67	17.33	13.67	NA	20	NA	33.05	32.53	30.89	25.65	29.38	34.11	36.15	41.01	39.42	34.93	9.54	16.67	29.07
Z372	Shangraozhong	12.53	12.1	9.47	NA	8	18.33	21.67	14.33	NA	14.5	25.11	16.9	40.73	25.56	NA	21.1	22.16	39.74	43.35	41.71	32.53	10.53	17.21	24.89
Z373	Youmai	6.67	5.4	5.63	NA	6.43	20	17	17.33	NA	22.33	24	NA	41.27	32.89	30.65	18.27	NA	40.34	39.09	35.13	30.6	6.03	19.17	29.14
Z374	Youmangxiaomai	6.5	7.57	7.2	6.43	NA	12	16	16.67	17	NA	25.86	28.45	32.73	23	NA	32.49	24.09	34.87	36.04	NA	31.05	6.95	15.87	25.32
Z375	Youxuxiaomai	8.67	10.33	8.33	10.1	11	14	17	13.33	16	17	37.05	20.3	31.33	24.44	29.25	28	NA	30.64	28.41	32.09	27.18	9.71	15.58	27.13
Z376	Zengchengmai	12.67	7.93	9.17	NA	8.83	21.33	16.33	18.33	NA	19.67	26.25	NA	44.27	28.78	34.4	24.61	NA	35.59	42.39	33.44	31.4	9.65	18.92	30.36
Z377	Changsuimai	9.17	10.7	8.6	NA	9.27	16	19	15.67	NA	18.67	32.14	19.75	28.73	NA	23.05	32.18	22.46	33.9	NA	39.74	32.07	9.43	17.33	25.92
Z378	Zhongxinxiaomai	6.83	5.6	4.27	5.13	7.5	19.67	20	16.33	21	22	28.2	29.65	46.27	48.78	42.35	18.33	31.47	41.05	36.7	36.56	31.74	5.89	19.91	37.71
Z379	Zilixiaomai	7.2	8.3	7.53	7.87	7.87	14.33	18.33	16	19.33	20	37.95	40	NA	35.22	33.05	24.1	NA	33.24	35.52	28.98	27.85	7.78	17.71	36.56
a NA, missing data.
